# Supplementary material for: Transition between preclinical and clinical training: Perception of dental students regarding the adoption of ergonomic principles
Source: PLoS One. 2023 Mar 9;18(3):e0282718. doi: 10.1371/journal.pone.0282718 (PMC9997885; doi:10.1371/journal.pone.0282718)
Supplement: S1 Raw data — (XLSX) [file pone.0282718.s001.xlsx]

## Sheet: Question_1A
Question 1A
	Categories
	A	B	Total
%	97.8261	2.17391	100
f	45	1	46

## Sheet: Question_1B
Question 1B
	Categories
	A	B	C	D	E	F	G	Total
%	6.52174	6.52174	13.0435	15.2174	4.34783	45.6522	8.69565	100
f	3	3	6	7	2	21	4	46

## Sheet: Question_2
Question 2
	Categories
	A	B	C	D	E	F	Total
%	50	4.34783	17.3913	6.52174	4.34783	17.3913	100
f	23	2	8	3	2	8	46

## Sheet: Question_3
Question 3
	Categories
	A	B	C	D	E	Total
%	71.7391	21.7391	2.17391	2.17391	2.17391	100
f	33	10	1	1	1	46

## Sheet: Question_4
Question 4
	Categories
	A	B	C	D	E	F	Total
%	45.6522	13.0435	15.2174	15.2174	2.17391	8.69565	100
f	21	6	7	7	1	4	46

## Sheet: Question_5A
Question 5A
	Categories
	A	B	C	Total
%	73.913	23.913	2.17391	100
f	34	11	1	46

## Sheet: Question_5B
Question 5B
	Categories
	A	B	C	D	E	F	Total
%	8.69565	32.6087	8.69565	21.7391	19.5652	8.69565	100
f	4	15	4	10	9	4	46

## Sheet: Question_6A
Question 6A
	Categories
	A	B	C	Total
%	91.3043	2.17391	6.52174	100
f	42	1	3	46

## Sheet: Question_6B
Question 6B
	Categories
	A	B	C	D	Total
%	69.5652	10.8696	10.8696	8.69565	100
f	32	5	5	4	46
